# Supplementary material for: From Slump to Comeback: Psychological Determinants of Performance Decline, Burnout, and Recovery in Competitive Athletes—A Systematic Review
Source: Sports (Basel). 2026 Apr 22;14(5):165. doi: 10.3390/sports14050165 (PMC13211023; doi:10.3390/sports14050165)
Supplement: Supplementary file 1 [file sports-14-00165-s001.zip]

Archive with 1 entries (1 files):
- sports-4215079-supplementary.pdf
